# Supplementary material for: MicroRNAs and Their Big Therapeutic Impacts: Delivery Strategies for Cancer Intervention
Source: Cells. 2022 Jul 29;11(15):2332. doi: 10.3390/cells11152332 (PMC9367537; doi:10.3390/cells11152332)
Supplement: Supplementary file 1 [file cells-11-02332-s001.zip]

Archive with 1 entries (1 files):
- cells-1746010-supplementary.pdf
